# Supplementary material for: Reliability of web-based affective auditory stimulus presentation
Source: Behav Res Methods. 2021 Jul 8;54(1):378–92. doi: 10.3758/s13428-021-01643-0 (PMC8266297; doi:10.3758/s13428-021-01643-0)
Supplement: Supplementary file 2 — (CSV 3 kb) [file 13428_2021_1643_MOESM2_ESM.csv]

Sound	Volume (%)	Valence (M)	Valence (SD)	Arousal (M)	Arousal (SD)	Source	Duration (ms)
5,000 Hz	50	25.01785714	14.96993904	67.75595238	15.93482472	Audacity	1500
5,000 Hz	100	11.99404762	12.51781719	80.98809524	15.03930116	Audacity	1500
800 Hz	50	40.89880952	15.66609026	56.9702381	14.50661486	Audacity	1500
800 Hz	100	31.5952381	17.86689005	68.00595238	15.89204811	Audacity	1500
Brownian Noise	50	63.01190476	16.35044972	36.76190476	16.03036956	Audacity	1500
Brownian Noise	100	51.80357143	18.01522413	51.54761905	16.88383754	Audacity	1500
Cicada (IADS-E; Yang et al., 2018)	50	81.41666667	13.81195425	32.23809524	18.80663754	IADS-E database	1500
Cicada (IADS-E; Yang et al., 2018)	100	77.05952381	14.8827556	42.79166667	20.74663688	IADS-E database	1500
Dentist Drill (Freesound)	50	35.26785714	16.84987691	61.17261905	14.94074522	Freesound database	500
Dentist Drill (Freesound)	100	21.86904762	15.87927327	73.16666667	15.99667385	Freesound database	500
Frequency 1 (M = 8,033 Hz)	50	21.54761905	14.42024578	68.48809524	17.41675142	In-browser with react-tone	1500
Frequency 1 (M = 8,033 Hz)	100	12.64285714	12.64495981	79.55952381	16.35144973	In-browser with react-tone	1500
Frequency 2 (M = 4,004 Hz)	50	23.83928571	15.27403512	69.95238095	15.50662879	In-browser with react-tone	1500
Frequency 2 (M = 4,004 Hz)	100	11.91071429	12.0060629	82.41071429	13.5511438	In-browser with react-tone	1500
High Frequencies (Zald and Pardo, 2002)	50	26.04166667	16.14527577	65.2797619	15.64503678	Zald & Pardo	1500
High Frequencies (Zald and Pardo, 2002)	100	16.20238095	13.27424335	75.44047619	14.77897496	Zald & Pardo	1500
Metal Screech (Zald and Pardo, 2002)	50	26.5	13.50011156	64.19047619	13.69898087	Zald & Pardo	1500
Metal Screech (Zald and Pardo, 2002)	100	18.49404762	13.36455798	72.71428571	13.69510635	Zald & Pardo	1500
Piano Melody (IADS-E; Yang et al., 2018)	50	88.20238095	10.87611483	23.53571429	15.25659757	IADS-E database	2000
Piano Melody (IADS-E; Yang et al., 2018)	100	88.57142857	10.8417263	30.13690476	19.03379227	IADS-E database	2000
Pink Noise	50	52.70833333	18.38857823	44.56547619	14.63877912	Audacity	1500
Pink Noise	100	35.66071429	19.87887429	61.14880952	19.01977091	Audacity	1500
Scream (IADS-E; Yang et al., 2018)	50	16.04166667	13.68320762	77.69047619	14.43262385	IADS-E database	2000
Scream (IADS-E; Yang et al., 2018)	100	11.24404762	12.68418379	84.5	13.3382772	IADS-E database	2000
Scream (Morriss et al., 2015; 2016; 2020)	50	13.04761905	13.19561333	81.73214286	13.11497958	Morriss et al.	1000
Scream (Morriss et al., 2015; 2016; 2020)	100	8.482142857	12.08664663	90.3452381	11.51425941	Morriss et al.	1000
Sea Wave (IADS-E; Yang et al., 2018)	50	80.55952381	13.60886599	32.73809524	18.74342876	IADS-E database	2000
Sea Wave (IADS-E; Yang et al., 2018)	100	73.5952381	16.86328374	44.39880952	19.10761845	IADS-E database	2000
White Noise (Bacigalupo & Luck, 2018)	50	38.08333333	19.29086702	59.70833333	16.88661842	Bacigalupo & Luck	1500
White Noise (Bacigalupo & Luck, 2018)	100	18.73214286	18.90806012	77.82738095	18.80840206	Bacigalupo & Luck	1500
